# Supplementary material for: Spatial transcriptomics for profiling the tropism of viral vectors in tissues
Source: Nat Biotechnol. 2023 Jan 26;41(9):1272–86. doi: 10.1038/s41587-022-01648-w (PMC10443732; doi:10.1038/s41587-022-01648-w)
Supplement: Supplementary file 3 — Gene list used for comparison between USeqFISH and scRNA-seq [file 41587_2022_1648_MOESM3_ESM.xlsx]

## Sheet: Sheet1
Fig. 1k	Gene list used for comparison between USeqFISH and scRNA-seq
Gad1
Slc17a7
Sst
Pvalb
Vip
Cux2
Slc30a3
Rorb
Trh
Chrna6
Hsd11b1
Foxp2
Rprm
Crym
Sncg
Lamp5
Krt73
Tac1
Crh
Th
Calb2
Calb1
Tpbg
Reln
Gad2
Pcp4
