# Supplementary material for: Spatial transcriptomics for profiling the tropism of viral vectors in tissues
Source: Nat Biotechnol. 2023 Jan 26;41(9):1272–86. doi: 10.1038/s41587-022-01648-w (PMC10443732; doi:10.1038/s41587-022-01648-w)
Supplement: Supplementary file 5 — Probe and primer sequences for AAV titration [file 41587_2022_1648_MOESM5_ESM.xlsx]

## Sheet: Sheet1
Common primer / probe set
Target	Forward primer	Reverse primer	Probe
spGFP	TCATCTGTACTACTGGTAAACTTCC	TTTCATATGGTCTGGGTATCTCG	TGGCCGACTCTCGTAACAACGCTT
miRNA target site-specific primer / probe sets (common reverse primer and probe)
Target	Forward primer	Reverse primer	Probe
miR-126a-3p TS	ACTCACGGTACGATATCGATAATC	GGGAAGCAATAGCATGATACAAAG	ACGCTATGTGGATACGCTGCTTT
miR-128-3p TS	CGGTTCACTGTGATATCGATAATC
miR-132-5p TS	AAAGCCACGGTTTATCGATAATC
miR-133a-3p TS	TGAAGGGGACCAAATATCGATAATC
miR-139-5p TS	CGTGCACTGTAGATATCGATAATC
miR-181-5p TS	ACAGCGTTGAATGTTTATCGATAATC
miR-1a-1 TS	ACATACTTCTTTACATTCCATATCGATAATC
miR-204-5p TS	GGATGACAAAGGGAATATCGATAATC
miR-221-3p TS	GCAGACAATGTAGCTTATCGATAATC
miR-433-3p TS	GAGCCCATCATGATTATCGATAATC
miR-451a TS	AGTAATGGTAACGGTTTTATCGATAATC
miR-7a-5p TS	CAAAATCACTAGTCTTCCATATCGATAATC
no TS	GATGGGTATAGGATAGGTATCGATAATC
Barcode-specific primer / probe sets (common forward primer and probe)
Target	Forward primer	Reverse primer	Probe
BC4	GGTCCGGTACTTCTTCCTG	ACATACCCTCAACCTGATATCG	ACCTCTCAACACAAACAGTCCTGAGC
BC7		ACATACCTAAACACCCTGATATCG
BC12		AACCACTACTCATACACTGATATCG
BC13		CACTACTAATCCTTCCCTGATATCG
BC20		ACCCATATCATACCCATGATATCG
BC28		AACTAACTACTCTCCACTTGATATCG
BC1		ACCTTACCACCTATCTTGATATCG
BC32		CCTCTACTATCCAACTAACTGATATCG
BC36		CCTAACCTATCCTCCTATGATATCG
BC61		TTACACCCAATCCCTTGATATCG
BC62		CCCTAACCACCCTGATATCG
BC70		CACCTATTCACCTCATTGATATCG
BC76		CTTACCTACACTACCCTATGATATCG
